# Supplementary material for: Tailbeat perturbations improve swimming efficiency by reducing the phase lag between body motion and the resulting fluid response
Source: PNAS Nexus. 2024 Feb 17;3(3):pgae073. doi: 10.1093/pnasnexus/pgae073 (PMC10939483; doi:10.1093/pnasnexus/pgae073)
Supplement: pgae073_Supplementary_Data [file pgae073_supplementary_data.zip]

Archive with 3 entries (3 files):
- PNASNEXUS-PNASNEXUS-2023-01012R-s01.pdf
- PNASNEXUS-PNASNEXUS-2023-01012R-s02.mp4
- PNASNEXUS-PNASNEXUS-2023-01012R-s03.mp4
